# Supplementary material for: A systematic review of the accessibility, acceptability, safety, efficiency, clinical effectiveness, and cost-effectiveness of private cataract and orthopedic surgery clinics
Source: Int J Technol Assess Health Care. 2023 Aug 1;39(1):e47. doi: 10.1017/S0266462323000120 (PMC11570012; doi:10.1017/S0266462323000120)
Supplement: Supplementary file 1 [file S0266462323000120sup.zip]

Archive with 3 entries (3 files):
- S0266462323000120sup001.docx
- S0266462323000120sup002.docx
- S0266462323000120sup003.docx
